# Supplementary material for: The dynamic alteration of transcriptional regulation by crucial TFs during tumorigenesis of gastric cancer
Source: Mol Med. 2022 Apr 14;28:41. doi: 10.1186/s10020-022-00468-7 (PMC9008954; doi:10.1186/s10020-022-00468-7)
Supplement: Supplementary file 9 — Additional file 9: Table S2. The DRG list in a descending order by DR value between normal and cancer. [file 10020_2022_468_MOESM9_ESM.xlsx]

## Sheet: normal2cancer_DRvalue1
DRGs	DR_value	DR_rank
SLC7A9	65.0344	1
REG4	22.2601	2
BPTF	20.0296	3
DHRS11	19.1161	4
ANXA13	17.9279	5
C7	15.364	6
ASS1	15.1019	7
MSMB	13.0314	8
CLCA1	12.9163	9
CREB1	12.8494	10
GATA6	10.1117	11
TRIM15	9.48167	12
CLRN3	9.29972	13
GAST	8.95703	14
DHRS1	8.93608	15
SLC39A5	8.71074	16
CDCA3	8.52651	17
CPS1	7.97339	18
CEBPA	7.79172	19
ATP4A	7.76584	20
EBP	7.74374	21
MALL	7.62087	22
CBFB	7.51504	23
BAX	7.24032	24
GUCY2C	6.66388	25
NR3C1	6.40137	26
ATP1B3	6.35457	27
NFYB	6.08228	28
SLC6A19	5.99692	29
LIPG	5.80508	30
DPP4	5.47539	31
SLC46A3	5.38477	32
MEF2A	5.30472	33
NKX6-3	5.22497	34
MFSD4	5.01532	35
FAM84A	4.99592	36
SLC9A3R1	4.98704	37
ARMCX1	4.79508	38
CIDEB	4.73961	39
PLTP	4.71629	40
LACTB2	4.63242	41
PLN	4.60659	42
UPP1	4.55147	43
PPM1L	4.47167	44
VAT1L	4.45506	45
TMC5	4.44393	46
GPA33	4.29464	47
GPR155	4.18295	48
SP1	4.17571	49
TCEAL2	4.14918	50
RBPMS2	4.08387	51
CAMK2N1	4.07825	52
HEPACAM2	4.05914	53
XBP1	4.05581	54
TMCC3	3.99638	55
FOSB	3.93715	56
FOS	3.93649	57
RGS2	3.76947	58
BEX1	3.71257	59
CCND2	3.50319	60
GIF	3.45369	61
MUC6	3.43807	62
CAPN6	3.40143	63
TPK1	3.38408	64
PEPD	3.32369	65
FOXO1	3.2927	66
MGP	3.29055	67
CAPN8	3.28431	68
PDIA2	3.18795	69
VAT1	3.1574	70
HSF2	3.14184	71
CLDN18	3.07368	72
SLC3A1	2.99517	73
FERMT2	2.96659	74
GINS1	2.94428	75
ENDOD1	2.93715	76
TSPYL5	2.9137	77
PDZK1IP1	2.88702	78
FCGBP	2.88593	79
MCC	2.84695	80
HOXA10	2.82891	81
LAPTM4B	2.82073	82
TOP2A	2.7906	83
PLOD2	2.7663	84
STMN2	2.68997	85
FAM20C	2.61246	86
SVIL	2.56623	87
EPAS1	2.54909	88
FAT4	2.48849	89
ABP1	2.48602	90
C15orf52	2.40809	91
PHLPP2	2.38669	92
XRCC4	2.38187	93
RNASEH2A	2.35438	94
JUNB	2.29779	95
JUND	2.27992	96
SLC16A7	2.23039	97
ZNF423	2.21488	98
NFIL3	2.21038	99
KLHDC1	2.19343	100
FAP	2.16799	101
AMFR	2.16626	102
LPL	2.15093	103
TFAP2A	2.14756	104
FBP2	2.12886	105
SLC6A8	2.11947	106
TOMM40L	2.0979	107
CCNB1	2.08797	108
SOLH	2.08198	109
KIAA0101	2.05134	110
TP53	2.02765	111
COL15A1	2.02525	112
GLS	2.02219	113
CES2	2.02003	114
PC	1.9621	115
PPP1R1B	1.95095	116
MYB	1.94957	117
HMGCR	1.93929	118
PAX6	1.91531	119
ENDOG	1.89153	120
THBS2	1.88775	121
OXNAD1	1.87485	122
SIM2	1.86703	123
SYNC	1.85833	124
TGIF1	1.85762	125
IGFBP4	1.85329	126
DHRS9	1.84972	127
TFF1	1.83612	128
A1CF	1.82977	129
GLDN	1.82703	130
AGPAT2	1.78482	131
CLDN15	1.77844	132
GDPD2	1.76892	133
INSM1	1.76795	134
IRX3	1.72193	135
KBTBD11	1.71642	136
UNC13B	1.71539	137
PCDH9	1.71387	138
HOXB7	1.71202	139
ETNK1	1.7115	140
GOT1	1.70666	141
AURKA	1.6922	142
MYC	1.68994	143
RARRES1	1.68934	144
PECR	1.67825	145
CDX1	1.65366	146
SAV1	1.64541	147
C7orf41	1.6445	148
REEP6	1.64037	149
ACBD5	1.63996	150
PCK2	1.63078	151
HSD11B2	1.6303	152
ENTPD7	1.62331	153
OLFML3	1.61105	154
BHLHE41	1.59287	155
ARHGAP27	1.58982	156
TM6SF2	1.58739	157
THBS4	1.57652	158
RGNEF	1.57278	159
EFS	1.56598	160
PTRF	1.5524	161
BICC1	1.54301	162
DPH3	1.53939	163
TTK	1.53342	164
G0S2	1.52306	165
CLU	1.52265	166
LMOD1	1.52122	167
MYO5C	1.52076	168
BAMBI	1.51142	169
TOX3	1.50691	170
DES	1.5038	171
SOX9	1.4909	172
SLC38A1	1.4869	173
ANXA10	1.48163	174
RHOD	1.45218	175
ITIH5	1.45031	176
PAG1	1.44856	177
SOSTDC1	1.44555	178
TOMM40	1.43839	179
MTCH2	1.41388	180
FABP4	1.41362	181
ARNTL	1.40033	182
DRAM2	1.3986	183
PDGFD	1.38415	184
SCRG1	1.37744	185
NAT1	1.37231	186
CYP2C18	1.36819	187
LAMA4	1.36423	188
SLC7A8	1.34807	189
RAB40B	1.33436	190
FAM134B	1.32592	191
ESRP1	1.32445	192
EGR3	1.32429	193
KCNK5	1.32396	194
FOXO3	1.32231	195
C1S	1.31538	196
GMFB	1.2947	197
RHOB	1.28806	198
RNFT1	1.28625	199
FGFR2	1.28146	200
FMOD	1.2656	201
INPP1	1.26291	202
F12	1.24724	203
CXCL16	1.22949	204
IL22RA1	1.21693	205
TBX3	1.21032	206
F3	1.20674	207
PKM2	1.20013	208
FAM126A	1.19534	209
CXCL17	1.18965	210
RNF144B	1.18823	211
C21orf63	1.18004	212
SIX2	1.17847	213
TMEM100	1.17267	214
CDC25B	1.1723	215
PIK3R3	1.15174	216
HOXA5	1.14639	217
ZNF451	1.13862	218
DNM2	1.13703	219
CRYL1	1.12581	220
OAT	1.12219	221
PM20D2	1.12092	222
C6orf204	1.12088	223
VSIG2	1.11653	224
SDCBP2	1.10512	225
TMEM53	1.09561	226
CMAS	1.09389	227
PPP2R3A	1.09049	228
GLIPR2	1.08571	229
RANBP6	1.0832	230
CACHD1	1.08246	231
PER1	1.08219	232
ERMP1	1.07647	233
NGFRAP1	1.06961	234
ETV5	1.06949	235
CDH1	1.06706	236
MFAP5	1.05988	237
MUC1	1.04967	238
FOXA2	1.04742	239
FAM46B	1.03897	240
ZNF367	1.03822	241
SLIT3	1.034	242
TFF2	1.03091	243
AK4	1.02915	244
CHTF18	1.0186	245
TIMELESS	1.01792	246
IDH3A	1.01623	247
NR1I2	1.00902	248
LOC100131564	1.00661	249
CIB1	1.00537	250
DPY19L3	0.99448	251
FHL1	0.993455	252
GKN1	0.989899	253
C5orf62	0.977409	254
DMD	0.971635	255
SEC23IP	0.969058	256
LOC100128822	0.96719	257
FH	0.964164	258
GPRC5C	0.962897	259
NDUFS1	0.9559	260
THUMPD1	0.946584	261
SLC39A11	0.944011	262
VSIG1	0.94007	263
EML1	0.935709	264
ENPP3	0.934175	265
MEIS1	0.932379	266
SFRP2	0.927337	267
CCNE2	0.915906	268
RBKS	0.915087	269
PTP4A1	0.908778	270
SLC6A14	0.908058	271
GMPPB	0.905676	272
EPHX2	0.902626	273
PRICKLE1	0.898483	274
HMGB2	0.896844	275
STARD10	0.894829	276
VDR	0.894666	277
KRT8	0.888201	278
CYFIP2	0.886277	279
GRHL2	0.885951	280
CKS1B	0.875874	281
PCNA	0.874413	282
RTKN	0.870653	283
PSMF1	0.870355	284
KPNA2	0.863214	285
HSPB6	0.860308	286
ZNRF3	0.858077	287
ANG	0.856231	288
SNX14	0.855937	289
GPC3	0.855347	290
ADCK3	0.854549	291
OTUD1	0.85333	292
SEC23A	0.849023	293
SERPINE2	0.846011	294
NR1H3	0.84572	295
ROR1	0.839859	296
NUCB2	0.831514	297
TRNP1	0.8311	298
ACSL5	0.830991	299
GPX2	0.828804	300
PLCB4	0.824193	301
DGAT1	0.824123	302
THBS3	0.819573	303
MTHFD2	0.815594	304
KRT19	0.812684	305
FLNB	0.812166	306
P4HB	0.811557	307
FAM63A	0.811248	308
PMP22	0.808024	309
CD9	0.806424	310
MAST3	0.806044	311
KIAA1244	0.801601	312
TRPC1	0.795983	313
SFN	0.794591	314
PKDCC	0.79443	315
MAP7	0.792763	316
SPINK5	0.791562	317
C12orf5	0.787985	318
SCUBE2	0.784176	319
PRICKLE2	0.782854	320
IQSEC1	0.779395	321
PLA2G2A	0.778482	322
SLC7A5	0.772755	323
SLC29A1	0.772379	324
HIST1H1C	0.770786	325
UBE2Q2	0.767848	326
NXN	0.767562	327
CAB39L	0.760962	328
PSD3	0.759924	329
APLP1	0.758772	330
HABP2	0.754357	331
ETFDH	0.754316	332
SYNE1	0.754233	333
NQO1	0.75382	334
DGKD	0.753484	335
PER2	0.753419	336
GNG11	0.747787	337
PAK6	0.747773	338
GALC	0.746992	339
NOVA1	0.746813	340
FGL2	0.744019	341
DACT1	0.742519	342
ATP5G3	0.741003	343
SLC16A3	0.738255	344
LOC643988	0.737892	345
SEZ6L2	0.735641	346
VEGFA	0.734211	347
CAPN9	0.731769	348
BNIP3L	0.731226	349
TIGD1	0.730052	350
SYTL1	0.727536	351
CAMTA1	0.726306	352
SULF2	0.725751	353
FZD4	0.72438	354
NEBL	0.724312	355
ARPC1B	0.718855	356
PION	0.717746	357
ID1	0.717274	358
MZT1	0.710893	359
RGS1	0.708958	360
VEGFB	0.704425	361
FAM13C	0.69987	362
GPR172A	0.698633	363
SYAP1	0.698446	364
RNF19B	0.697417	365
CGN	0.697176	366
SLC39A4	0.695604	367
SHB	0.694617	368
BEX2	0.691845	369
F2RL1	0.689241	370
COL14A1	0.688033	371
CS	0.687811	372
CCDC51	0.681906	373
PRIMA1	0.681246	374
PAIP1	0.680953	375
LPAR2	0.679116	376
LPCAT3	0.677564	377
METTL7B	0.676443	378
SPON1	0.674101	379
CPE	0.673261	380
LOX	0.673226	381
NFASC	0.672181	382
PAIP2B	0.672095	383
GABBR1	0.670592	384
C11orf74	0.664506	385
DDA1	0.663709	386
FUT4	0.661963	387
SCD	0.66119	388
LOC400043	0.660824	389
TFDP2	0.660446	390
GXYLT2	0.659511	391
F13A1	0.657118	392
MYOCD	0.656502	393
RCAN2	0.656324	394
FAM59A	0.653876	395
DDC	0.651902	396
TMEM45A	0.650339	397
SLC11A2	0.64815	398
EPCAM	0.643895	399
MGAT4B	0.642158	400
CXCL14	0.640785	401
BNIP3	0.64048	402
FNDC1	0.639543	403
BHLHE40	0.63782	404
B3GNT5	0.637698	405
PNMA1	0.630554	406
GPT	0.627425	407
FOXA3	0.627407	408
ANKRD37	0.627394	409
FXYD6	0.62537	410
SLC25A1	0.623809	411
STARD5	0.622911	412
ZNF703	0.622436	413
STEAP1	0.622083	414
LTBP3	0.619073	415
XPR1	0.61703	416
GMDS	0.616711	417
DUSP6	0.614989	418
PRPH	0.610052	419
ANK3	0.607509	420
PLS1	0.60506	421
EPM2AIP1	0.603019	422
TCEAL7	0.601618	423
SLC7A7	0.598995	424
AP1S1	0.598795	425
PDLIM2	0.596097	426
CCNE1	0.595785	427
FBXO32	0.593048	428
ZBTB4	0.589406	429
HMGCS1	0.586367	430
HLTF	0.585387	431
C17orf61	0.584926	432
PID1	0.584914	433
SDC4	0.584337	434
ST5	0.582064	435
SAT1	0.578839	436
NRIP1	0.577381	437
YWHAE	0.576951	438
AREG	0.576644	439
ITPKA	0.575959	440
PNP	0.572148	441
DSG2	0.571867	442
ARHGEF37	0.571373	443
FOXQ1	0.563622	444
FLNC	0.563582	445
ATP6V1A	0.56234	446
ARRDC4	0.560497	447
MRRF	0.560492	448
LOXL1	0.559891	449
THAP6	0.559772	450
EPT1	0.558474	451
HDGF	0.557609	452
RNF128	0.557566	453
SIDT2	0.552747	454
TRPS1	0.552307	455
CORO1C	0.552272	456
PBX3	0.552091	457
QRSL1	0.551984	458
FAHD1	0.550845	459
MLPH	0.54902	460
PLK3	0.548065	461
CCL20	0.54751	462
C5orf13	0.546268	463
CHST2	0.545907	464
ATL3	0.542272	465
TCFL5	0.541121	466
EPS8L2	0.540256	467
KCNH2	0.539746	468
TNFRSF11A	0.537874	469
C11orf93	0.537088	470
SHISA2	0.53702	471
DSP	0.536632	472
FAM83H	0.534642	473
TNIK	0.534109	474
DUSP4	0.531351	475
ARF6	0.5304	476
PPIC	0.530279	477
MACC1	0.529589	478
MMP7	0.529504	479
PRSS2	0.529503	480
ADRB2	0.529248	481
COL5A3	0.528749	482
COL12A1	0.527382	483
SEC23B	0.525962	484
KCTD5	0.524626	485
RAP1GAP	0.523808	486
PPP1R12A	0.522148	487
NR2F2	0.521164	488
ANKRD22	0.519957	489
H1FX	0.519714	490
C11orf9	0.519271	491
YAP1	0.518251	492
FDPS	0.516494	493
COL11A1	0.507279	494
GPX7	0.506956	495
IQGAP2	0.505995	496
CDH11	0.505916	497
CYCS	0.505268	498
ABHD5	0.50447	499
PROM2	0.504356	500
SCN1B	0.502827	501
TBC1D9	0.502591	502
S100A14	0.502416	503
C12orf49	0.502025	504
TRIB1	0.501832	505
MLLT11	0.501616	506
C6orf115	0.501393	507
HSPH1	0.50099	508
EHF	0.500388	509
PPIP5K2	0.498693	510
GPM6B	0.498122	511
RANBP2	0.49489	512
PRSS23	0.493636	513
PLEKHG6	0.491874	514
EPS8	0.491476	515
SESN2	0.491443	516
USP46	0.491239	517
PLEKHG4	0.490151	518
PRRG4	0.489619	519
LRRN4CL	0.487873	520
MICALL1	0.487262	521
ALS2CL	0.486005	522
WDR3	0.485692	523
MST1R	0.482451	524
UBE2E2	0.478732	525
CTNND1	0.476582	526
JAK1	0.47637	527
LYPD6B	0.475891	528
AUTS2	0.475866	529
PENK	0.474763	530
DOCK9	0.471002	531
FAM107B	0.470245	532
ESPL1	0.469999	533
BLVRB	0.469442	534
BHMT2	0.46488	535
AHCYL2	0.464705	536
PDLIM4	0.464298	537
GTPBP2	0.463694	538
SGTB	0.461923	539
ARPC5	0.460874	540
TPD52	0.460227	541
MAPK6	0.460213	542
FAM171A1	0.459706	543
TMEM120A	0.458436	544
TMTC1	0.458017	545
CADM1	0.457508	546
TMEM54	0.456797	547
FAM65A	0.454997	548
RIPK4	0.454662	549
EHMT2	0.45364	550
ADARB1	0.452598	551
TXN	0.4501	552
TMPRSS3	0.4492	553
ROGDI	0.447125	554
C1orf54	0.445178	555
CRYAB	0.44515	556
EPB41L1	0.44459	557
ANKRD12	0.443917	558
FBXO3	0.443731	559
DNAJB9	0.442072	560
CA9	0.440697	561
SERPINI1	0.440515	562
IL1RN	0.439508	563
COLEC12	0.439496	564
SPRY2	0.439339	565
TTC7B	0.437728	566
PRPF31	0.436595	567
PARP9	0.433757	568
HSPA1A	0.432764	569
ACOT7	0.432523	570
LOC100288911	0.431916	571
TCEAL3	0.431383	572
STX12	0.429906	573
FBXL7	0.429623	574
DCLK1	0.429248	575
YPEL2	0.428476	576
SDPR	0.42788	577
SLC25A23	0.427232	578
SLC20A1	0.426468	579
WFS1	0.425107	580
CAV1	0.425062	581
SERPINF1	0.424316	582
TOMM22	0.42229	583
TMEM158	0.42204	584
THAP10	0.421596	585
XPNPEP1	0.420957	586
FAM126B	0.419105	587
MBNL1	0.418007	588
MST1	0.417077	589
BMP2	0.416489	590
ZMIZ1	0.416234	591
RASA2	0.41588	592
CBX7	0.415522	593
KCNQ1	0.412714	594
BAIAP2L1	0.41264	595
SH3BGRL	0.410599	596
HOXB5	0.410105	597
DACT3	0.404386	598
SGMS2	0.404355	599
NUDT4	0.403446	600
OPLAH	0.402478	601
FLNA	0.401831	602
ZNF521	0.399782	603
TOMM5	0.396835	604
ELOVL6	0.39666	605
MRVI1	0.395262	606
BZW1	0.395038	607
RAPGEF3	0.394318	608
SCYL2	0.393808	609
ITGA7	0.390355	610
CPXM1	0.389883	611
LYZ	0.389707	612
CCND1	0.389054	613
PANK1	0.3888	614
SP5	0.388623	615
SPINT1	0.388115	616
ID4	0.385002	617
MXD4	0.384436	618
HECTD3	0.384189	619
NBEA	0.383559	620
UBQLN1	0.382656	621
LYVE1	0.382568	622
APPL2	0.381955	623
CASK	0.380364	624
RBFOX2	0.38018	625
SNX2	0.379785	626
MMP1	0.379634	627
NUFIP2	0.378005	628
TAGLN2	0.376586	629
RSF1	0.376281	630
TRIM29	0.375095	631
PDE4A	0.374642	632
HTATIP2	0.374465	633
SERPINH1	0.374458	634
HSPA14	0.372962	635
MYH10	0.372402	636
WEE1	0.371757	637
COL4A5	0.370575	638
TMEM56	0.370349	639
OVOL2	0.369908	640
JAM3	0.369895	641
DGKZ	0.369084	642
CCDC47	0.368895	643
SKAP2	0.368653	644
TSN	0.368404	645
CTNNA1	0.367633	646
PET117	0.366351	647
C6orf108	0.365244	648
REEP3	0.364227	649
LIF	0.364206	650
KLHL5	0.363948	651
ABLIM1	0.363856	652
CHST7	0.363697	653
PSAT1	0.362984	654
PLCL2	0.362978	655
INPP4B	0.36279	656
PRRX1	0.361909	657
AGPAT5	0.361787	658
ARHGAP32	0.360837	659
RAB11FIP1	0.360558	660
C2orf76	0.360186	661
FLJ33630	0.35946	662
SLC31A1	0.356418	663
DUOX2	0.355793	664
SNORA28	0.35578	665
BZRAP1	0.355333	666
SAR1B	0.355316	667
TLE4	0.354806	668
PAFAH2	0.354542	669
CYP51A1	0.352881	670
PPPDE2	0.352815	671
ALKBH5	0.352556	672
MAP4K5	0.352296	673
HIC2	0.352108	674
GPR183	0.352103	675
ERF	0.351986	676
ANGPTL2	0.350861	677
PRKCB	0.350256	678
FAM108C1	0.349218	679
FAM129A	0.348748	680
CEBPG	0.347187	681
SAMD8	0.346604	682
DHCR24	0.346371	683
KLHL13	0.345711	684
C1orf106	0.34407	685
KANK3	0.343399	686
ADCY2	0.34072	687
CDKN2C	0.340522	688
GCOM1	0.339973	689
TUBB6	0.3396	690
CDK14	0.339536	691
AUH	0.33694	692
RAB8B	0.336219	693
ME1	0.334062	694
C6orf130	0.332622	695
AGPS	0.331711	696
FDX1	0.330886	697
STARD4	0.330878	698
HSP90B1	0.330244	699
WLS	0.330053	700
ROD1	0.329928	701
IFT57	0.329542	702
SYNPO	0.329049	703
LRIG3	0.32869	704
ME3	0.328402	705
CCNG1	0.328235	706
RASA4	0.327362	707
VLDLR	0.326743	708
RAB34	0.326709	709
LOC100499177	0.325357	710
WAPAL	0.323538	711
PLCB3	0.322765	712
ATP2A2	0.321274	713
MARVELD2	0.32096	714
SH3BGRL3	0.320707	715
ZRANB1	0.320397	716
SH2D3A	0.31787	717
CTDSPL	0.317805	718
AP2M1	0.317691	719
RASSF2	0.316277	720
ZBTB8A	0.315492	721
HOMER1	0.314439	722
HSPA2	0.314245	723
TXNDC16	0.313282	724
ZNF281	0.313103	725
VANGL2	0.309703	726
CALR	0.309383	727
TRIM2	0.309378	728
ZNF436	0.30865	729
LEPREL1	0.308268	730
C7orf68	0.307385	731
BUB3	0.306407	732
SH3GLB1	0.305766	733
CBLC	0.305732	734
METTL8	0.305645	735
AQP9	0.305526	736
SYNCRIP	0.305071	737
TRIP10	0.303699	738
NUPR1	0.303584	739
TDRD7	0.30334	740
MIDN	0.30332	741
TIMP2	0.30293	742
TRIM33	0.302421	743
SEMA3C	0.302312	744
RBMS1	0.300895	745
SETBP1	0.30082	746
FAM108B1	0.298458	747
IL1R2	0.297307	748
IFRD2	0.297252	749
PTGER2	0.295765	750
CRISPLD1	0.295601	751
CHP	0.295379	752
ARHGAP10	0.29501	753
PHF16	0.294466	754
ITGA5	0.294325	755
AP1M2	0.294182	756
INPP5A	0.291036	757
ARL5B	0.290575	758
ZBTB41	0.290148	759
PLEKHG1	0.290018	760
PAM	0.28982	761
STX16	0.28963	762
SLPI	0.288974	763
ANKMY2	0.288677	764
NT5C3	0.288467	765
OBFC2B	0.287082	766
HHEX	0.286695	767
SLC26A6	0.286369	768
AQP1	0.28625	769
ARHGAP6	0.285846	770
PDP1	0.285469	771
PODN	0.285395	772
LGR4	0.284463	773
PRPF40A	0.283623	774
MAP1A	0.283174	775
OSGIN2	0.281962	776
PSMD3	0.281625	777
SLC25A46	0.280456	778
CNKSR1	0.279746	779
NANS	0.279378	780
VCAN	0.278987	781
ZFP3	0.278983	782
LMNA	0.278847	783
DUSP5	0.278605	784
FBXL17	0.278099	785
XYLT1	0.277976	786
PTPDC1	0.277846	787
TMPO	0.277019	788
PHF17	0.276806	789
C1orf133	0.276315	790
CAND2	0.275853	791
PLOD1	0.275793	792
PCF11	0.275415	793
OPN3	0.274873	794
ACTG2	0.274642	795
LRP3	0.2742	796
C6orf105	0.272643	797
HEY1	0.272136	798
BANK1	0.271945	799
TSTD1	0.271206	800
RHOBTB1	0.271157	801
LOC645212	0.271001	802
ASF1A	0.270605	803
RHOQ	0.270175	804
TUBA4A	0.26907	805
ARHGEF6	0.267403	806
RAB5A	0.266192	807
RNPEP	0.265954	808
SMAD7	0.265916	809
SMURF1	0.265068	810
DPYSL2	0.26393	811
ZC3H6	0.263523	812
CYR61	0.262368	813
GLA	0.262318	814
TMEM47	0.26148	815
OXR1	0.260942	816
PRKAB2	0.259697	817
C12orf24	0.258871	818
SAMD4A	0.257675	819
SDC1	0.257319	820
BLM	0.257201	821
ALAD	0.256195	822
DDR2	0.256081	823
FAR1	0.256052	824
SESN1	0.256032	825
TENC1	0.255928	826
STARD13	0.252731	827
GPT2	0.252701	828
KLF7	0.251955	829
PMAIP1	0.251827	830
AHDC1	0.251441	831
FLRT3	0.251355	832
SHANK3	0.251029	833
KCTD1	0.250975	834
NUAK1	0.250967	835
CTSG	0.250467	836
ALDH6A1	0.249574	837
MEIS2	0.249466	838
DICER1	0.249204	839
LMO4	0.248985	840
KCNN4	0.248517	841
TMEM48	0.248478	842
DPYSL3	0.248054	843
PLK1S1	0.247419	844
EHBP1	0.247388	845
CDC42BPA	0.246911	846
MANF	0.24657	847
RRAS	0.24654	848
TSC22D3	0.246426	849
AGPAT9	0.246332	850
FAM198B	0.244556	851
BRP44	0.244364	852
NISCH	0.244235	853
C3orf26	0.24406	854
PSME3	0.243623	855
TEAD3	0.241393	856
BSPRY	0.241328	857
C7orf58	0.24125	858
MAFG	0.24068	859
CMC1	0.239772	860
FAM117A	0.239362	861
FLJ39653	0.238851	862
ORMDL2	0.237465	863
UBXN11	0.237204	864
MAP1LC3A	0.237056	865
SLC25A12	0.236983	866
ZNF462	0.236308	867
NOP58	0.236187	868
FLJ38109	0.236003	869
LYSMD2	0.235298	870
RASGEF1A	0.23442	871
OSBPL9	0.234159	872
JUB	0.233611	873
ATF1	0.233451	874
CREBL2	0.232617	875
ZNF217	0.232222	876
CRIM1	0.23167	877
TTLL7	0.231507	878
ASPA	0.231507	879
ZFP36L1	0.231355	880
PDLIM7	0.231195	881
S100A16	0.23094	882
SASH1	0.230768	883
PRKCDBP	0.230618	884
SERTAD4	0.230586	885
TLK1	0.230046	886
CAPRIN1	0.229878	887
RCAN1	0.22928	888
BMPR1A	0.228184	889
DBN1	0.228081	890
ENTPD6	0.227553	891
FLJ43663	0.227376	892
EPHB2	0.22737	893
CCDC56	0.227321	894
TAX1BP1	0.227283	895
PALMD	0.227239	896
SYT17	0.227135	897
RAP2C	0.226874	898
DCUN1D4	0.226669	899
LOC644656	0.226635	900
ADHFE1	0.226273	901
FIZ1	0.226171	902
EFEMP2	0.225924	903
SCG5	0.225487	904
RHOJ	0.224751	905
MLEC	0.223926	906
ATP1B1	0.223924	907
PRKCD	0.223786	908
EIF5	0.223553	909
C5orf32	0.223309	910
TWF1	0.22252	911
LIME1	0.222172	912
SOAT1	0.221919	913
GCH1	0.221239	914
TRIL	0.220287	915
HES6	0.219489	916
SEMA4B	0.219452	917
MAP1B	0.219054	918
CALCRL	0.218915	919
C1QBP	0.218548	920
LSR	0.21845	921
HNF1B	0.218445	922
C5orf4	0.217551	923
MXI1	0.216267	924
PLEKHF2	0.216103	925
ITGB1	0.216035	926
TJP2	0.215472	927
PPP1R13L	0.215406	928
MYADM	0.214963	929
MMD	0.214133	930
G3BP2	0.213941	931
TBC1D4	0.213837	932
PJA2	0.213453	933
DTL	0.21273	934
RAB32	0.212419	935
ARL6IP6	0.212276	936
DNAJC22	0.212188	937
PMM2	0.211973	938
SHMT1	0.211	939
NEDD9	0.209493	940
ATRN	0.208762	941
LAMC1	0.208696	942
STC1	0.208666	943
KLF10	0.2079	944
ZCCHC14	0.207159	945
HSPA5	0.205997	946
SYTL2	0.205948	947
ATG5	0.205915	948
USP1	0.205852	949
STIM2	0.205841	950
ERI3	0.205528	951
EPHB3	0.205364	952
CLCN3	0.20505	953
NEDD4L	0.204991	954
SGK2	0.204732	955
DPP3	0.204554	956
OLA1	0.2041	957
BCOR	0.203026	958
EPS15	0.202816	959
DARC	0.201857	960
SCARNA15	0.201305	961
RRBP1	0.201159	962
FOXP4	0.200934	963
FOXP1	0.200791	964
KCNJ8	0.200146	965
ERRFI1	0.199886	966
HOXB2	0.199194	967
RASSF7	0.198813	968
SSR1	0.19848	969
FKTN	0.198075	970
DNAJB11	0.198036	971
C12orf23	0.197387	972
LAMC2	0.196908	973
PIK3R1	0.196578	974
FKBP11	0.196435	975
ADORA2B	0.196134	976
LCOR	0.195394	977
IL6R	0.195277	978
SGPP1	0.195192	979
TBC1D2	0.195147	980
EPHA2	0.194342	981
S100A2	0.193953	982
ZCCHC24	0.193872	983
CCDC104	0.193801	984
TMEM55A	0.19374	985
RBM47	0.193566	986
ASPHD1	0.193326	987
FGF13	0.192727	988
EIF2AK3	0.192458	989
NFE2L2	0.192414	990
CBX6	0.192327	991
CNN1	0.191714	992
2015-03-02	0.191538	993
ZBED6	0.191495	994
PVRL3	0.191134	995
ZBTB20	0.190964	996
ANXA6	0.190396	997
C1orf93	0.19023	998
LIMCH1	0.189963	999
CHAC1	0.189616	1000
BNC2	0.188017	1001
LOC150381	0.187709	1002
FAAH	0.187456	1003
RAI14	0.187164	1004
AOC3	0.186876	1005
SLAIN1	0.186503	1006
HSPB2	0.1862	1007
CCDC6	0.185775	1008
CH25H	0.185759	1009
HMGA1	0.185697	1010
CLEC11A	0.185605	1011
C7orf23	0.185507	1012
PLXDC2	0.185352	1013
KLF5	0.184988	1014
COBLL1	0.184269	1015
TOB1	0.184141	1016
PLCD3	0.18407	1017
IBTK	0.183916	1018
ZDHHC23	0.183885	1019
PNO1	0.183472	1020
IER3	0.183058	1021
LOC100130776	0.182454	1022
ID2	0.181809	1023
ROCK2	0.180926	1024
PIGV	0.180726	1025
FBXL6	0.180455	1026
CRLS1	0.180399	1027
WBP5	0.180036	1028
MYO6	0.177996	1029
IDI1	0.177637	1030
PLCH1	0.177195	1031
PAPOLA	0.176765	1032
CD44	0.175737	1033
IGFBP2	0.17565	1034
AMPD3	0.175485	1035
WWTR1	0.175229	1036
FBXO28	0.175201	1037
MIS12	0.174335	1038
YIPF5	0.174064	1039
TPPP3	0.17374	1040
ELK3	0.173536	1041
FHL3	0.173159	1042
TGFB1I1	0.172739	1043
STRN3	0.172642	1044
ITGA1	0.172265	1045
BAZ1A	0.172077	1046
CHST11	0.172044	1047
GEN1	0.171543	1048
SIK1	0.171262	1049
BCKDHB	0.170761	1050
DLG3	0.170642	1051
C20orf46	0.170333	1052
TMEM231	0.170247	1053
AKR7A2	0.168704	1054
EPHA1	0.168526	1055
CCDC90B	0.16849	1056
OBSL1	0.168176	1057
ALDH5A1	0.168138	1058
TOP1	0.168033	1059
MSRB3	0.167879	1060
GSTO2	0.167545	1061
CMYA5	0.16735	1062
ATXN7L3B	0.167278	1063
EIF5A	0.166984	1064
MDK	0.166814	1065
YPEL3	0.166802	1066
ATP8B1	0.166521	1067
FKBP8	0.166368	1068
C17orf58	0.166307	1069
FLRT2	0.16594	1070
LRRC17	0.165804	1071
ATRX	0.165778	1072
LGALS2	0.165727	1073
IPO4	0.165251	1074
ANO5	0.165199	1075
CHPT1	0.165098	1076
NRAS	0.164963	1077
FAM63B	0.163843	1078
TGFBR2	0.163633	1079
SAR1A	0.163252	1080
DUS4L	0.163122	1081
ZCCHC2	0.162918	1082
AIM1	0.162879	1083
GPR34	0.162869	1084
HOXA4	0.162659	1085
FAM131A	0.162513	1086
ELN	0.162408	1087
USP38	0.162025	1088
RHBDD2	0.161995	1089
SGMS1	0.161903	1090
NDFIP2	0.161756	1091
UTP18	0.161711	1092
C5orf30	0.161485	1093
MYO1E	0.161116	1094
MATN2	0.16083	1095
C6orf62	0.160804	1096
OLFML2B	0.160578	1097
SLCO2B1	0.160533	1098
SH2D4A	0.160438	1099
COL4A2	0.160384	1100
ELF4	0.160152	1101
2015-03-03	0.159618	1102
CUL3	0.159367	1103
ARRDC3	0.15895	1104
INSIG2	0.158895	1105
C11orf96	0.158722	1106
KLHDC2	0.158514	1107
DUSP1	0.157917	1108
RNF11	0.157867	1109
C20orf108	0.157152	1110
ERO1LB	0.156712	1111
HERPUD1	0.156157	1112
WDR11	0.155897	1113
CHKA	0.155268	1114
ANGPTL4	0.15525	1115
JUP	0.155094	1116
COL4A1	0.154601	1117
ENTPD1	0.154545	1118
PDIK1L	0.154423	1119
ZYX	0.153237	1120
GOLGA4	0.153165	1121
TARS	0.152734	1122
MCAM	0.152554	1123
ESRP2	0.151964	1124
CREM	0.151696	1125
NUCB1	0.151594	1126
PPT2	0.15124	1127
BIRC6	0.151077	1128
PPP1R3E	0.150824	1129
PAQR8	0.150378	1130
DUOXA2	0.150292	1131
CITED2	0.150217	1132
GLRX2	0.150136	1133
PYGB	0.149655	1134
MEGF9	0.149436	1135
SLC44A3	0.149399	1136
SLC1A5	0.148332	1137
ANKRD43	0.147759	1138
BAG1	0.147657	1139
DERA	0.147231	1140
FAM177A1	0.147018	1141
ORC5	0.146917	1142
IFT27	0.146036	1143
CCDC64B	0.145937	1144
CNTNAP1	0.145811	1145
RRAS2	0.145199	1146
PCDH12	0.144942	1147
TSEN15	0.144913	1148
MKLN1	0.144794	1149
FAM46C	0.144324	1150
C20orf177	0.144218	1151
LRFN4	0.144206	1152
TMEM187	0.144074	1153
FAM179B	0.143758	1154
USP54	0.143444	1155
UBL3	0.143133	1156
SDF2L1	0.143024	1157
ASNA1	0.143018	1158
C14orf142	0.143014	1159
CUEDC1	0.142932	1160
MSRA	0.142659	1161
HPCAL1	0.142471	1162
KPNA4	0.142256	1163
TM9SF3	0.142169	1164
KIAA1370	0.141568	1165
FZD7	0.141413	1166
LOC440944	0.141243	1167
CAPN5	0.140954	1168
RGL1	0.140711	1169
ARPC4	0.14067	1170
CCDC80	0.139921	1171
ACTC1	0.139809	1172
RBM41	0.139571	1173
GALNT12	0.139251	1174
PRR5	0.139129	1175
DEK	0.139085	1176
SLC25A36	0.138989	1177
SMAP2	0.138831	1178
ARHGAP5	0.138818	1179
LIMK2	0.138488	1180
MLH1	0.138466	1181
ARHGEF5	0.138378	1182
LAMB1	0.137701	1183
MAN1A1	0.13729	1184
ACTN4	0.137034	1185
ITGA8	0.136507	1186
SPTY2D1	0.135968	1187
FUT8	0.135766	1188
FBXL16	0.135306	1189
ARFGAP3	0.135275	1190
LRRFIP1	0.135128	1191
KIFC2	0.134623	1192
RGMA	0.134544	1193
PPIG	0.134512	1194
ZBED3	0.134381	1195
GNL3	0.134356	1196
AIDA	0.134146	1197
FNBP1	0.134028	1198
AKAP1	0.133815	1199
PFN1	0.133722	1200
MAP7D1	0.133662	1201
GYLTL1B	0.133593	1202
DHRS3	0.133554	1203
PDE2A	0.133404	1204
EPN3	0.13332	1205
REV1	0.13319	1206
AGAP1	0.133174	1207
PEA15	0.132879	1208
DQX1	0.132732	1209
ADH1C	0.131617	1210
NLK	0.131472	1211
TPM2	0.130665	1212
WNT5A	0.130636	1213
SETD7	0.130298	1214
EFCAB4A	0.129743	1215
WWP1	0.129467	1216
RPLP2	0.129444	1217
MTMR11	0.129383	1218
CASC3	0.129349	1219
CD248	0.129344	1220
TLN2	0.129087	1221
GYG1	0.129044	1222
MSL2	0.12901	1223
BZW2	0.12861	1224
IER5L	0.128419	1225
HSPG2	0.12787	1226
FAM172A	0.127657	1227
C3orf58	0.127542	1228
MRPS36	0.127385	1229
ZBTB8OS	0.127164	1230
CACNA1H	0.126889	1231
ZNF131	0.126838	1232
NRM	0.126748	1233
LBR	0.126419	1234
SLC22A17	0.126412	1235
CDS1	0.12633	1236
SELM	0.126324	1237
APC	0.126289	1238
ZNF580	0.125909	1239
ENPP2	0.125907	1240
YTHDF3	0.1259	1241
ITGA6	0.125726	1242
MMP15	0.125598	1243
MTERFD3	0.125541	1244
CLIC5	0.125265	1245
CCDC92	0.125182	1246
TMEM88	0.125176	1247
CD97	0.125122	1248
SMARCD3	0.124996	1249
SEL1L3	0.124492	1250
CIRBP	0.124308	1251
SLC35D1	0.124096	1252
MID2	0.124048	1253
CHD3	0.123865	1254
CLIP3	0.123834	1255
EPB41L2	0.123824	1256
C4orf41	0.12322	1257
CAPN12	0.12279	1258
KIAA1324	0.122582	1259
FLJ37453	0.12253	1260
RAP1GAP2	0.122437	1261
ICA1	0.12236	1262
SNRNP48	0.12223	1263
PAMR1	0.122069	1264
STIP1	0.12172	1265
EFHD2	0.12171	1266
RNF126	0.121193	1267
NID2	0.120669	1268
SPIN1	0.120119	1269
FRYL	0.119843	1270
PTPRH	0.118966	1271
FAM84B	0.118858	1272
FLJ31306	0.118857	1273
SLC35A5	0.118839	1274
PLEKHA4	0.118533	1275
PKD1P1	0.11769	1276
SERP1	0.1174	1277
GNG12	0.117108	1278
LUC7L2	0.116783	1279
FGFR3	0.116605	1280
BBS10	0.116216	1281
TBC1D8	0.116215	1282
NHS	0.115697	1283
RIN2	0.115387	1284
HLX	0.1151	1285
RQCD1	0.114991	1286
SLC4A2	0.114851	1287
ADSS	0.114492	1288
CKAP4	0.114216	1289
PPP1R9B	0.11408	1290
TP53INP2	0.113961	1291
EFNA1	0.113917	1292
SERPINA1	0.113847	1293
GPD1L	0.1132	1294
BET1	0.11304	1295
ANK2	0.112939	1296
CDC42EP4	0.112504	1297
CHMP4B	0.111959	1298
MAD2L1BP	0.11172	1299
PURA	0.111667	1300
VPS37A	0.11166	1301
NBL1	0.111073	1302
TRIM47	0.111041	1303
SOCS5	0.111038	1304
SMAD6	0.111007	1305
LCAT	0.110324	1306
NGRN	0.110271	1307
POLA1	0.10996	1308
SMCHD1	0.109587	1309
PPA1	0.10935	1310
PBLD	0.108249	1311
MID1	0.107948	1312
ST14	0.107393	1313
C9orf5	0.106636	1314
ZDHHC13	0.106337	1315
SPINT2	0.106239	1316
TMEM141	0.106223	1317
GGPS1	0.106079	1318
CENPB	0.105955	1319
CD93	0.105768	1320
MALT1	0.105673	1321
RHBDF1	0.105653	1322
CTSA	0.105511	1323
CKAP5	0.105176	1324
CEP164	0.10491	1325
STAG3	0.104883	1326
MAPRE1	0.104411	1327
POLD4	0.103905	1328
PBX4	0.103742	1329
EIF4E	0.103688	1330
TSHZ1	0.103685	1331
TMEM33	0.103597	1332
CSRP1	0.103261	1333
ADAM15	0.103136	1334
VPS4B	0.103096	1335
FRMD6	0.103	1336
CRIP1	0.102942	1337
LIMA1	0.102832	1338
SSR4	0.10256	1339
RIMS2	0.102122	1340
CD151	0.102022	1341
PIK3CA	0.101881	1342
USP3	0.101802	1343
DDR1	0.10161	1344
VPS37B	0.101308	1345
LMBRD2	0.101238	1346
LCLAT1	0.101069	1347
SPRED1	0.100568	1348
N4BP2L2	0.100562	1349
IDH1	0.10029	1350
NXT2	0.100205	1351
FAM110A	0.100149	1352
KIAA1033	0.0997763	1353
CLMN	0.0997738	1354
TSPAN8	0.0997618	1355
RNF39	0.0994578	1356
PPFIBP2	0.0990072	1357
SRM	0.0989734	1358
ADAM10	0.0988612	1359
AQP5	0.098684	1360
ASRGL1	0.0977019	1361
ADAM28	0.0976229	1362
HMGN3	0.0975084	1363
CA2	0.0972398	1364
ADD3	0.0971503	1365
AP1G2	0.0971457	1366
SLC35D2	0.0971222	1367
IFT74	0.0969301	1368
MAP2K4	0.0969295	1369
PPARG	0.0968479	1370
PGM3	0.0964255	1371
GRAMD1A	0.0964164	1372
KIAA1522	0.0962702	1373
LY75	0.096077	1374
CYB5B	0.0955958	1375
GJB3	0.0952739	1376
TUBA1A	0.0950485	1377
LGALS1	0.0947324	1378
CDK16	0.0943569	1379
FAM102B	0.0941686	1380
MBD4	0.0940795	1381
KDM6B	0.0937155	1382
GCLM	0.0934813	1383
CCNT2	0.0934545	1384
CREB3L2	0.0934349	1385
SCARF2	0.0933979	1386
ANP32A	0.0933507	1387
EGFL7	0.0931642	1388
PLEC	0.0924485	1389
ECM1	0.0922455	1390
HSPD1	0.0922264	1391
ABCG1	0.0918501	1392
LPCAT4	0.0918005	1393
CAPN3	0.0914612	1394
SECISBP2	0.0911387	1395
CFB	0.0910804	1396
MECP2	0.0910259	1397
PBX1	0.0909547	1398
NIP7	0.0908909	1399
RTN1	0.0908283	1400
ACSL1	0.0907826	1401
PTGFRN	0.0907622	1402
FAM46A	0.0907596	1403
PDLIM5	0.0901209	1404
SNORD104	0.0899584	1405
2015-09-02	0.0899212	1406
NAPA	0.0894264	1407
CARM1	0.0893705	1408
SEC24A	0.0893521	1409
PPM1D	0.0893167	1410
PPTC7	0.0892749	1411
PHLDA3	0.0892404	1412
SPTBN1	0.0891763	1413
SORL1	0.0888599	1414
CYGB	0.0887649	1415
ACSS2	0.0884772	1416
CALD1	0.0878681	1417
RASAL1	0.0878351	1418
KLHDC8B	0.0872094	1419
PHGDH	0.0871351	1420
PIAS1	0.086842	1421
EDEM1	0.0868289	1422
PLSCR3	0.0868117	1423
CNN2	0.0863606	1424
PNCK	0.086343	1425
BAG3	0.0860585	1426
TMEM97	0.0858357	1427
EIF3J	0.0856837	1428
IFNGR2	0.0854252	1429
ACTR2	0.085294	1430
CELSR2	0.0852896	1431
CCDC59	0.0852249	1432
WASF1	0.0850189	1433
LIMD2	0.0847837	1434
ITM2C	0.0846826	1435
SLC44A4	0.0846355	1436
CRYZL1	0.0845002	1437
MAN1C1	0.0843233	1438
SLC35A2	0.0841373	1439
RND3	0.0839179	1440
FAM167A	0.0837745	1441
GABPB2	0.0836525	1442
NOTCH1	0.0835673	1443
MORC3	0.0835529	1444
OSBPL5	0.0835281	1445
TMEM99	0.0831469	1446
C11orf61	0.0828429	1447
C14orf43	0.0825777	1448
SH3RF3	0.082512	1449
CBFA2T2	0.0825109	1450
BARX1	0.0825048	1451
NDRG2	0.082195	1452
PLEKHA7	0.0821696	1453
OSBPL3	0.0821644	1454
RBBP4	0.0818417	1455
SMARCA2	0.0818121	1456
GFPT1	0.0817292	1457
ACSL3	0.0816478	1458
CD2AP	0.0815644	1459
COPZ2	0.0815262	1460
ALCAM	0.0812543	1461
F11R	0.0812485	1462
TCEAL1	0.0811007	1463
DOK4	0.0809917	1464
KCTD12	0.0809431	1465
TOPBP1	0.080724	1466
LOC440335	0.0806547	1467
IFNGR1	0.0804401	1468
TMEM51	0.0798427	1469
TMEM131	0.0794952	1470
UBTF	0.0792396	1471
ZFYVE16	0.0791267	1472
AASDHPPT	0.0788419	1473
KLHL2	0.0785246	1474
HIVEP2	0.0771792	1475
UNG	0.0770775	1476
CSRNP1	0.077064	1477
KIF1B	0.077042	1478
MGLL	0.0767943	1479
SLC35B2	0.0767243	1480
FKBP5	0.0763711	1481
ACLY	0.0763172	1482
SCAMP5	0.0762709	1483
ProSAPiP1	0.0761261	1484
CLPTM1L	0.0760152	1485
CAPG	0.0756611	1486
TWSG1	0.0755259	1487
ANKS1A	0.0750224	1488
ME2	0.0749695	1489
EVI5L	0.0749327	1490
MARCKSL1	0.0748057	1491
DNLZ	0.0747301	1492
CBR1	0.0746633	1493
C10orf57	0.074601	1494
RRM2B	0.0743599	1495
PAPD5	0.0743202	1496
KIF21A	0.0739755	1497
ANAPC10	0.0739698	1498
CCNYL1	0.0739615	1499
PWWP2A	0.0737737	1500
SMARCC1	0.0737447	1501
TRIB2	0.0735136	1502
KLF6	0.0730608	1503
OLFM1	0.0729431	1504
CRIP2	0.0726897	1505
YIPF3	0.072639	1506
RPS6KA3	0.0725341	1507
SMC5	0.0719844	1508
AP1M1	0.0718574	1509
RHOBTB3	0.0717204	1510
NPTX1	0.0717056	1511
ZC3H12A	0.0714902	1512
FAM20A	0.0714397	1513
AIMP2	0.0712202	1514
SLC5A6	0.0711899	1515
GPBP1L1	0.071139	1516
ZDHHC20	0.0710431	1517
SEC62	0.0710356	1518
SBF2	0.0710094	1519
INPP5F	0.0708476	1520
SLC26A2	0.0707216	1521
EIF5B	0.0706954	1522
MFSD9	0.0705146	1523
SEC16A	0.0704499	1524
RAB1A	0.0702243	1525
UAP1	0.0698136	1526
RAB22A	0.0697482	1527
APOA4	0.06955	1528
RAMP2	0.0694771	1529
SUSD2	0.0692475	1530
NUP88	0.0687639	1531
CXXC5	0.0683061	1532
PPP1R3D	0.0683006	1533
TMEM181	0.0681873	1534
KNTC1	0.0680919	1535
ADRM1	0.0680908	1536
LTBP1	0.0680806	1537
PSMA2	0.0680244	1538
MRPL2	0.0675284	1539
PFKM	0.0675112	1540
TAPBP	0.0674867	1541
CHPF	0.0674353	1542
ARAP3	0.0671397	1543
ACSF2	0.0670961	1544
SERINC5	0.0666922	1545
CAV2	0.0666596	1546
REXO2	0.0666394	1547
SLC25A5	0.0665313	1548
FNBP1L	0.0663843	1549
DIAPH1	0.0662767	1550
APPL1	0.0661388	1551
RMI1	0.0653801	1552
ACTR6	0.0652793	1553
SPHK1	0.064639	1554
PWWP2B	0.0646187	1555
C1orf216	0.0640218	1556
ZDHHC17	0.0638654	1557
AKT1	0.0637955	1558
FZD1	0.0637442	1559
TOR1AIP1	0.0634806	1560
RALA	0.0632106	1561
DNAJC1	0.0625673	1562
ARFIP1	0.0625526	1563
2015-09-11	0.0625507	1564
PRDM1	0.0625293	1565
MAN2A1	0.0620992	1566
DIDO1	0.0620389	1567
PRAF2	0.0620119	1568
CASKIN2	0.0619127	1569
EMILIN1	0.0618551	1570
KIAA1468	0.0618114	1571
ARHGAP12	0.0617425	1572
PPAPDC2	0.0617228	1573
ZNF207	0.0616979	1574
SEPHS2	0.0616929	1575
C20orf94	0.0615579	1576
AXL	0.0614226	1577
MLF2	0.0613064	1578
MTFP1	0.0612018	1579
STRBP	0.0609174	1580
UQCRC1	0.0608018	1581
ZNF12	0.0603408	1582
TPP1	0.0602464	1583
SLC37A4	0.0602158	1584
BACE2	0.0601299	1585
SGK3	0.0600863	1586
GPX8	0.0599191	1587
UBE4B	0.05983	1588
TRIM28	0.0597698	1589
RNF219	0.0597099	1590
C5orf15	0.0595821	1591
KLHL21	0.0594715	1592
SALL2	0.0590669	1593
TMEM223	0.0590054	1594
SFMBT1	0.0589635	1595
MON2	0.0589004	1596
GNAI2	0.0580337	1597
PPP1CB	0.0580301	1598
CYYR1	0.0578896	1599
ARHGEF17	0.0578178	1600
SH3RF1	0.0573069	1601
ILK	0.0572775	1602
PELI3	0.0567927	1603
TM7SF2	0.0567091	1604
TMEM176A	0.0566875	1605
ZFP36L2	0.0565598	1606
NAMPT	0.056363	1607
USO1	0.0563494	1608
FNDC3A	0.0563089	1609
GSPT2	0.056288	1610
DNAJC7	0.0557738	1611
G6PC3	0.0557593	1612
C1orf21	0.0557525	1613
GFOD1	0.0557438	1614
SUGT1	0.0556702	1615
DOPEY2	0.0553802	1616
MTHFS	0.0552942	1617
PHLDB1	0.0550033	1618
MAF1	0.0549437	1619
SRPK1	0.0547018	1620
SRPK2	0.0547007	1621
CD47	0.0546754	1622
VASN	0.0544288	1623
HECW2	0.0540184	1624
DLC1	0.0538018	1625
CALHM2	0.0534596	1626
EGFL6	0.0533108	1627
TNFSF12	0.0532867	1628
FUCA1	0.0531988	1629
IRS1	0.0531184	1630
CD81	0.0529393	1631
PYCR1	0.0526995	1632
DPP8	0.0526119	1633
C3orf39	0.052591	1634
PALM3	0.052246	1635
PAK1IP1	0.0519951	1636
MSH2	0.0517244	1637
HPS5	0.0516302	1638
C9orf169	0.0516086	1639
DKFZP434I0714	0.0516052	1640
CBWD1	0.0515336	1641
NPEPL1	0.0514601	1642
SPATA7	0.0512375	1643
GXYLT1	0.0511108	1644
PCIF1	0.0510789	1645
PPP1R16A	0.0507908	1646
RC3H1	0.0505126	1647
C20orf194	0.0503611	1648
SLC38A2	0.0503575	1649
KIF1C	0.0503476	1650
TNFRSF1B	0.0503192	1651
BAZ2A	0.0502608	1652
PFKP	0.0498059	1653
HIST2H2BE	0.049555	1654
NUP50	0.049475	1655
SYDE1	0.0494733	1656
ZNF189	0.0491854	1657
INHBB	0.0491551	1658
ESCO1	0.0486937	1659
FSTL3	0.0486754	1660
INSIG1	0.0484594	1661
RC3H2	0.0483607	1662
FBXO30	0.0483168	1663
HIGD1B	0.0480801	1664
SCOC	0.0480147	1665
B3GNT2	0.0480053	1666
WTIP	0.0479918	1667
ZSWIM6	0.0477565	1668
QKI	0.0474429	1669
LONRF1	0.0473688	1670
CYLD	0.0472494	1671
FEM1B	0.0470486	1672
RNF150	0.0468344	1673
CCDC43	0.0467322	1674
DNAJB2	0.0465832	1675
YWHAZ	0.046574	1676
PSMA7	0.0465724	1677
FAM49B	0.0462858	1678
MAVS	0.0460274	1679
ZNRF2	0.0458645	1680
SNX21	0.0456602	1681
ETFB	0.0454693	1682
MYCBP	0.0450926	1683
SHC1	0.0447135	1684
NUSAP1	0.0445189	1685
PDHA1	0.0439261	1686
CDX2	0.0437479	1687
MAD2L2	0.0434857	1688
RASD1	0.0434451	1689
UBE4A	0.0434344	1690
HNRNPH2	0.0434299	1691
GRAMD3	0.0430709	1692
GNAZ	0.0429778	1693
IRF2BP1	0.0429238	1694
CHD7	0.0426249	1695
GNAQ	0.042606	1696
PTPRK	0.0425028	1697
CDC14B	0.0424534	1698
NAV1	0.0420386	1699
APH1A	0.0418996	1700
DLL1	0.0418635	1701
ABLIM3	0.041788	1702
KLK12	0.0417017	1703
HSPA13	0.041324	1704
JAK2	0.0412745	1705
RPIA	0.0410184	1706
ZNF516	0.0407194	1707
CAPN2	0.0405376	1708
C9orf46	0.0404231	1709
MYCL1	0.040264	1710
TSPAN5	0.0401271	1711
FKBP1A	0.0397998	1712
KIAA0355	0.0396244	1713
ADAM19	0.0394499	1714
DBI	0.0392282	1715
IGF1	0.0390934	1716
ST6GALNAC2	0.0389904	1717
ZNF385A	0.0388029	1718
TERF1	0.0387342	1719
KIAA1147	0.0382735	1720
C6orf203	0.0381498	1721
TNFRSF12A	0.0379892	1722
FAM96A	0.0375573	1723
SPOP	0.0374581	1724
CENPT	0.0373692	1725
MRPL50	0.0371698	1726
CNOT3	0.0371611	1727
RAP2B	0.0370324	1728
RBM42	0.0367732	1729
BCL2L1	0.0366707	1730
RAPGEF6	0.0365648	1731
VPS13A	0.0365207	1732
TXNRD3	0.0359588	1733
AFF1	0.0358708	1734
CHMP5	0.035833	1735
SREK1IP1	0.0356167	1736
HSPB11	0.0355365	1737
GAS6	0.0353514	1738
SLC22A18AS	0.0350182	1739
GNA11	0.0349262	1740
PCSK7	0.0348108	1741
CCT3	0.0346055	1742
CIZ1	0.0343861	1743
POLB	0.034117	1744
ATL1	0.0341006	1745
CCDC28A	0.03358	1746
FAM118B	0.0334763	1747
LGI4	0.0334059	1748
COL9A2	0.0333633	1749
C9orf3	0.0332884	1750
ITGA3	0.033277	1751
XK	0.033175	1752
LTN1	0.0328488	1753
C20orf27	0.0328036	1754
NDUFA4L2	0.0327554	1755
HS2ST1	0.0327477	1756
NPAT	0.0326623	1757
C1orf226	0.0324956	1758
TMEM167A	0.0324321	1759
PKN1	0.0322986	1760
STAM	0.0322304	1761
HOXC11	0.0319568	1762
FAM65C	0.0319054	1763
SCFD1	0.0314099	1764
SLC35A3	0.0310275	1765
CYB5R3	0.0305935	1766
TRAF4	0.0304828	1767
TMEM117	0.0304316	1768
PTPN6	0.0303849	1769
ZCCHC11	0.0303513	1770
GSTK1	0.0301133	1771
KCTD15	0.0300003	1772
TAB2	0.0299562	1773
PPP3CA	0.0298847	1774
PLEKHA6	0.0298461	1775
CYB5A	0.0296284	1776
RNGTT	0.0293157	1777
CNOT6	0.0289603	1778
RPN2	0.0288531	1779
PRPS2	0.0285549	1780
OAZ2	0.0284526	1781
TMEM41B	0.0281285	1782
UQCR10	0.0281	1783
ERLIN1	0.0280684	1784
LOC113230	0.0278867	1785
TPRN	0.0278289	1786
NUDT19	0.027736	1787
SLC35F1	0.0276949	1788
C1orf198	0.0275514	1789
GCHFR	0.0274712	1790
DMWD	0.0272836	1791
TROVE2	0.0272343	1792
C11orf86	0.0272077	1793
POLI	0.0271597	1794
C20orf20	0.0270725	1795
CTF1	0.0267012	1796
STK24	0.0265738	1797
RBM3	0.0263816	1798
TULP3	0.0261504	1799
PDCD6IP	0.025949	1800
MAFB	0.0259118	1801
EHD2	0.0258988	1802
SFXN1	0.0257021	1803
NAA35	0.0256473	1804
GRK5	0.0255383	1805
GSTP1	0.0253692	1806
PTMA	0.0252116	1807
CLEC14A	0.0251987	1808
TMEM59	0.025193	1809
LZTS2	0.0250127	1810
TTC8	0.0249037	1811
ATPIF1	0.0248424	1812
KCTD9	0.0244339	1813
SLC39A13	0.0243373	1814
RPRD2	0.0239323	1815
CRTC3	0.0238245	1816
IGSF8	0.0237778	1817
TMEM43	0.0236021	1818
TMEM38A	0.0235744	1819
SPSB1	0.0234055	1820
FEM1C	0.0231829	1821
ISOC1	0.0228363	1822
FBXL2	0.0228209	1823
HEATR5A	0.0227205	1824
RHPN2	0.0225457	1825
THEM4	0.022407	1826
TRAPPC1	0.0221485	1827
WDFY1	0.0217029	1828
ZFP90	0.0215495	1829
FKBP9	0.0215354	1830
ERC1	0.0215027	1831
CEP192	0.0212128	1832
HACL1	0.0211091	1833
TRAK1	0.0211088	1834
C19orf6	0.0208708	1835
GPR124	0.0206289	1836
LPAR5	0.0203601	1837
BAHD1	0.0200302	1838
SLC25A37	0.0199709	1839
OCRL	0.0192809	1840
TCF12	0.0191707	1841
PSME2	0.0188334	1842
CFL1	0.0187491	1843
FAM104A	0.018663	1844
RAB11FIP3	0.0185039	1845
GJA1	0.0184904	1846
PLD3	0.018075	1847
CDK8	0.0174841	1848
FANCL	0.0173078	1849
KIAA0240	0.0171431	1850
APAF1	0.0170262	1851
HINT1	0.0167572	1852
TMTC2	0.0166226	1853
MAGED1	0.0165013	1854
FLAD1	0.0164901	1855
SPC24	0.0161982	1856
PDS5A	0.0159049	1857
SPTAN1	0.0158655	1858
FOXN3	0.015737	1859
TBC1D19	0.0153577	1860
CALU	0.0153446	1861
ABCC10	0.0151536	1862
DOCK1	0.015129	1863
SLC25A39	0.0150177	1864
SNHG1	0.0149475	1865
GPC4	0.0148555	1866
UCKL1	0.0147698	1867
UXS1	0.014747	1868
GNPTAB	0.0146654	1869
DECR2	0.0144067	1870
IMMP1L	0.01427	1871
TRIO	0.0142058	1872
SCN4B	0.0140302	1873
PANK3	0.0137727	1874
RAD17	0.0137656	1875
EXOC5	0.0133822	1876
ZCCHC6	0.0133576	1877
EFHA1	0.013207	1878
DUSP3	0.0131443	1879
CDCA8	0.0129595	1880
ZNF469	0.0128095	1881
SIRT7	0.0126644	1882
ATP13A1	0.0124719	1883
CXorf26	0.012365	1884
MST4	0.0123244	1885
C9orf25	0.0123208	1886
WIPF2	0.0122252	1887
DLST	0.01179	1888
NRARP	0.0112994	1889
SYT11	0.0112444	1890
SEMA5A	0.0112251	1891
PPP2R1B	0.0111977	1892
THOC2	0.0110107	1893
ISL1	0.0106515	1894
CDCA4	0.0103311	1895
KIAA0754	0.00990949	1896
TMEM185B	0.00979572	1897
VPS72	0.00979151	1898
WDR35	0.00956969	1899
FAM195B	0.00953038	1900
C20orf112	0.00947782	1901
FADS2	0.00936833	1902
TRAK2	0.00928273	1903
CLINT1	0.00898586	1904
ATP6V1D	0.00806374	1905
RALGDS	0.00806305	1906
ADAP2	0.00794429	1907
KLHDC5	0.00791597	1908
STOX2	0.00782583	1909
WDR12	0.00775039	1910
PPP4C	0.0077144	1911
LNX2	0.00768108	1912
CDC37L1	0.00760443	1913
CTNNBL1	0.00756361	1914
MTF2	0.00745827	1915
C19orf25	0.00724592	1916
BMI1	0.00624726	1917
PPP2R1A	0.00603513	1918
HCCS	0.00588254	1919
FTSJD1	0.00581729	1920
GGT7	0.00564275	1921
ABHD15	0.00558145	1922
PAQR4	0.00551559	1923
MRPL15	0.00546461	1924
SWAP70	0.00505943	1925
PRR14	0.00498678	1926
CHUK	0.0048093	1927
TMPRSS4	0.00466372	1928
CD109	0.00456829	1929
ATXN2L	0.00415089	1930
PDGFC	0.00403618	1931
IMPA1	0.00366001	1932
ACTN1	0.00346814	1933
USP11	0.00291715	1934
SPAG1	0.00275639	1935
C12orf57	0.00265737	1936
MPST	0.00247571	1937
PDCD10	0.00232375	1938
FGFR1OP	0.00216952	1939
FAM13B	0.00216225	1940
RUSC1	0.00215912	1941
LNX1	0.00199869	1942
LOC729852	0.00191646	1943
DCP2	0.00167884	1944
CCNDBP1	0.00161436	1945
ABL1	0.00161033	1946
PRKACB	0.0015776	1947
PKIA	0.00144765	1948
SERINC2	0.000856555	1949
PHC1	0.000819869	1950
PCYT2	0.000527856	1951
MAPK13	0.000470126	1952
BTBD3	0.000150822	1953
EBAG9	0.000121997	1954
IGF1R	6.76e-05	1955
